# Supplementary material for: Characterization of SR3 reveals abundance of non-LTR retrotransposons of the RTE clade in the genome of the human blood fluke, Schistosoma mansoni
Source: BMC Genomics. 2005 Nov 4;6:154. doi: 10.1186/1471-2164-6-154 (PMC1291365; doi:10.1186/1471-2164-6-154)
Supplement: Additional File 6 — Table of representative GenBank accessions to show the presence in the Schistosoma mansoni transcriptomes of messenger RNAs encoding SR3 expressed in six developmental stages of the parasite. [file 1471-2164-6-154-S6.xls]

## Sheet: adult SR3
Analysis of SR3-left transcript
STAGE ;	Adult
NO. of EST;	24627091
NO. hit ;	121
Part ;	all
Stage	1-300	300-1000	1000-1900	1900-2400	2400-2800	2800-3207
Adult	CD127204	CF499836	CF499954	CF501457	CF501248	CD127793
	CD083340	CF503639	CD066195	CF502512	CF497488	CD069940
	CD127117	CF500151	CD068753	CF498923	CF499079	CD076093
		CD062769	CD069478	CF502029	CF499957	CD168193
		CF501550	CF502924	CF499628	CF499336	CD081887
		CD168039	CF497498	CF500683	CF497709
		CF501174	CF500637	CF498428	CF497231
		CD0711765	CF498059	BG931270	CF502918
		CF499821	CD063338	CF501007	CD062748
		CF498059	CD066366	CF561238	CD168193
		CD129540	CF497950	CF499395	CF500636
		CF503743	CD063354	CF501154	CF501456
		CD166252	CF501456	CF502413	CD062759
		CF500224	CF499460	CF501416	CD081887
		CD066525	CF499460	CF499186	CD081150
		CD071615	CD066499	CF501656	CD062825
		CD068660	CD066931	CF497578	CD060834
		CD072164	CF501463	CF498121	CD079065
		CF500636	CD063593	CF501917	CD128516
		CF503096	CD129974	CF502034
		CF499355		CF502910
		CF497942		CF501214
		CF497941		CF503180
		CF497720		CF499346
		CF498443		CF497940
		CF500225		CF499829
		BG931459		CD066492
		CF499194		CD129974
		CF499346		CF502502
				CF502905
				CF499330
				CF497233

## Sheet: egg SR3
Analysis of SR3-left transcript
STAGE ;	Egg
NO. of EST;	24627091
NO. hit;	140
Part;	all
Stage	1-300	300-900	900-1400	1400-2000	2000-2500	2500-3207
Egg	CD095754	CF502471	CF503442	CF501675	CF498557	CD094983
	CD117381	CD115781	CD111232	CF502089	CF492297	CF498463
	CD117434	CD501940	CF496855	CF502941	CF498967	CD112863
	CD124382	CF501603	CF497534	CF500936	CF500936	CD112930
	CD124426	CF499478	CD096049	CF501792	CF499906	CD114062
	CD124400	CF498245	CD124404	CF502484	CF503421	CD096305
	CD124410	CF497650	CF502581	CF501184	CF499271	CD117381
		CF497991	CF499871	CD095741	CF501184	CD117434
		CF501181	CF502555	CF502317	CD096700	CF500776
		CF502451		CD124628	CF502317	CD122063
		CD115742		CD096049	CD116851
		CD096720		CF498636	CF500778
		CD117381		CD095796	CF498636
		CD117434		CD498176	CF503267
		CD096754		CF500843	CF501775
		CD124382		CF503776	CF501044
		CD124426		CF500318	CF500506
		CD124400		CF500776	CF500442
		CD122063		CD111577	CF501380
		CD124410			CF503531
		CD122242

## Sheet: miracidium SR3
Analysis of SR3-left transcript
STAGE ;	Miracidium
NO. of EST;	24627091
NO. hit;	133
Part;	all
Stage	1-300	300-1000	1000-1500	1500-2000	2000-2500	2500-3207
miracidium	CD163281	CF503189	CF502688	CF498840	CF500806	CF500399
	CD163505	CF498625	CD163471	CF502558	CF498196	CD163986
	CD165349	CD153833	CD155360	CF501020	CF498500	CF497784
	CD163486	CF502688	CD153199	CF500961	CF503215	CD147351
		CD149926	CD146973	CD147847	CF500425	CD163981
		CF500002	CD146984	CF501806	CF498521	CD159526
		CF498265	CD165471	CF501049	CF501319	CD155329
		CD163471	CD146863	CF502466	CD159523	CD159472
		CF498337	CD160561	CF503667	CF499514	CD147101
		CF498271	CF500504	CF499256	CF503020	CD161153
		CF500283	CF498773	CF501321	CD149157	CD163513
		CD160090	CF497445	CF502309	CD149619
		CD152627		CF500504	CD153334
		CD160283		CD149619
		CF498521		CF498773
		CD159523		CF497445
		CD153334

## Sheet: germball SR3
Analysis of SR3-left transcript
STAGE ;	Germball
NO. of EST;	24627091
NO. hit;	144
Part;	2268-2360
Stage	1-500	500-1000	1000-1500	1500-2268	2360-3000
Germball	CD131245	CF500647	CD136780	CF501489	CF500565
	CD141800	CF500593	CD145736	CF498396	CF503384
		CF503285	CD141800	CF503602	CD141029
		CF498119		CF497664	CD131595
		CF497685		CF503391	CF500367
		CD140964		CF501901	CD136915
				CF500367	CD131270
				CF498332	CD131627
				CF499000
				CF499301
				CF500369

## Sheet: cercaria SR3
Analysis of SR3-left transcript
STAGE ;	Cercaria
NO. of EST;	24627091
NO. hit;	128
Part;	all
Stage	1-800	800-1200	1200-2000	2000-2500	2500-3207
Cercaria	CD085200	CD093554	CD086094	CF503099	CD092848
	CD085248	CD502957	CF500840	CF500831	CD087775
	CD499085	CF498572	CD084569	CF501289	CD088445
	CD085077	CD089746	CD084492	CF498494	CD087819
	CD085236	CF499463	CD089031	CF500749	CD094202
	CD088431	CF498569	CF502306	CF499459	CD087863
	CF497979	CF501622	CD088332	CF502061	CD087831
	CD093126	CF497298	CD089861	CF498963	CF498593
	CD085072	CF499437	CF500282	CF500485	CF499224
	CD086851	CF497947	CF497734	CF501740	CD089145
	CF498584	CF499205	CF500877	CF498569	CD089932
	CF497749	CD089856	CF500832	CD085090
	CF500832		CD086139	CF502980
	CD086883		CF502075	CF502532
	CD087639		CD085475
	CF498469		CF499005
	CF499867		CD087523
	CF500924		CF501848
	CF501562		CF502980
	CF498989		CD087440
	CF498480		CF498507
	CF498958		CD093962
	CF499734		CD093539
	CF503154		CD085968
	CF498352		CD085891
	CF500847		CD086011
	CD089789		CD090189
	CD089701		CF499567
	CD089685		CD088204
			CD084506
			CD084599
			CD093292

## Sheet: schistosomulum SR3
Analysis of SR3-left transcript
STAGE ;	Schistosomulum
NO. of EST;	24627091
NO. hit;	115
Part;	all
Stage	1-700	700-1000	1000-1500	1500-2000	2000-2500	2500-3207
Schistosomulum	CD183272	CF503688	CD178826	CF503034	CF499707	CF499685
	CD178333	CF498088	CD194613	CF501924	CF500603	CD187907
	CF499287	CF500085	CD188350	CF497672	CF499391	CD191815
	CF497591	CF503138	CD190642	CF500534	CF501124	CD191459
	CD189492	CF498880	CD188069	CF502190	CF498917	CD188678
	CD201435	CF501863	CD192763	CF502770	CF503516	CD501085
	CF499631	CF497207	CD194741	CF500527	CF500081	CF501434
	CF500208	CF503364	CD198679	CF501224	CF500946	CF501220
	CF500579	CF497348	CF498755	CF502771	CF499392	CF502855
	CD171280	CF500191	CD181450	CF499014	CF501434	CF503050
	CD191615		CD197490	CF501410	CF501220
	CD179425		CD198729	CF500906	CF500988
	CD182958		CD194588	CF498400	CF499021
	CF502299		CD187946	CF500672	CF502868
			CD178727	CF498708	CD190108
			CD178961	CF502855	CF499299
			CD177910	CF499649	CF503145
			CD189429	CF502180	CF503653
			CD198720	CF502292	CF500894
			CD196903	CF502836	CF499704
			CD192657	CD184885	CF499920
					CF503314
					CF500969
					CF500661
					CF499377
					CF499649
					CF503050
					CF502199
					CF500941
