# Supplementary material for: Characterization of SR3 reveals abundance of non-LTR retrotransposons of the RTE clade in the genome of the human blood fluke, Schistosoma mansoni
Source: BMC Genomics. 2005 Nov 4;6:154. doi: 10.1186/1471-2164-6-154 (PMC1291365; doi:10.1186/1471-2164-6-154)
Supplement: Additional File 7 — Table of representative GenBank accessions to show the presence in the Schistosoma mansoni transcriptomes of messenger RNAs encoding SR3 expressed in six developmental stages of the parasite. [file 1471-2164-6-154-S7.xls]

## Sheet: adult SR5
Analysis of SR3-Right transcript
STAGE ;	Adult
NO. of EST;	24723624
NO. hit;	122
Part;	all
Stage	1-500	500-1000	1000-1800	1800-2400	2400-2800	2800-3211
Adult	CD127117	CF499836	CF499954	CF501457	CF501248	CD127793
	CD083340	CF503639	CD066195	CF502512	CF497488	CD069940
	CD071765	CF500151	CD068753	CF502029	CF499957	CD168191
	CD166252	CD062769	CD069478	CF498923	CF499079	CD066949
	CD071615	CF501550	CF497498	CF500683	CF497231	CF496494
	CD072164	CD168039	CF502924	CF499628	CF499336	CD076093
	CF499346	CF501174	CF500637	CF498428	CF497709	CD073520
		CD071765	CF498059	BG931270	CF502918	CD081887
		CF499821	CD066366	CF501007	CD062748	CD168193
		CF498059	CF497950	CF499186	CF500636
		CD129540	CD063338	CF501238	CD062759
		CF503743	CF499460	CF501214	CD079065
		CF500224	CF501463	CF502413	CD081150
		CD066525	CD066499	CF499395	CD062825
		CD068660	CD063354	CF502034	CD060834
		CF500636	CD066931	CF502910	AI395280
		CF503096	CF501456	CF501154	CD126034
		CF499355	CD063593	CF501416	CF501456
		CF497942	CF497940	CF497578	CF499346
		CF497941	CD129974	CF501656
		CF497720		CF501917
		CF498443		CF499346
		CF500225		CF497940
		BG931459		CF503180
		CF499194		CF499194
				CD129974
				CD066492
				CF498122
				CF497233

## Sheet: egg SR5
Analysis of SR3-Right transcript
STAGE ;	Egg
NO. of EST;	24723624
NO. hit;	132
Part;	all
Stage	1-500	500-1000	1000-1500	1500-2000	2000-2500	2500-3211
Egg	CD115781	CF502471	CF503442	CF501675	CF498557	CD094983
	CF497991	CF501940	CD111232	CF502089	CF497297	CD112674
	CD115742	CF501603	CD096052	CF500936	CF500936	CF498463
	CD095754	CF499478	CF496855	CF502941	CF498967	CD112863
	CD117381	CF498245	CD095741	CF500506	CF499906	CD119231
	CD117434	CF497650	CF497534	CF502484	CF503421	CD112930
	CD096720	CF501181	CD096049	CF501792	CF499271	CD121992
	CD096754	CF502451	CD124404	CD124628	CF501775	AI964734
	CD124382	CD122063	CF502581	CF502317	CD116851	CD112629
	CD124426	CD124382	CF499871	CF498636	CD095754	CD096305
	CD124400	CD124426	CF502555	CF498176	CD114868	CD114062
	CD124410	CD124400		CF501184	CD096768	CD110772
		CD124410		CF500843	CD114051	CD114041
		CD122242		CF500776	CD095659	CD114959
				CF503776	CF500776	CD112741
				CF500318		CD122063
				CD111577		CD117381
						CD117434

## Sheet: miracidium SR5
Analysis of SR3-Right transcript
STAGE ;	Miracidium
NO. of EST;	24723624
NO. hit;	136
Part;	all
Stage	1-300	300-1000	1000-1500	1500-2000	2000-2500	2500-3211
Miracidium	CD163281	CF503189	CF502688	CF498840	CF500180	CF500399
	CD163505	CF498625	CD163471	CF502558	CF500806	CD163986
	CD165349	CD153833	CD155360	CF501020	CF498196	CF497784
	CD163486	CD149926	CD153199	CF500961	CF498500	CD147351
		CF500002	CD146973	CD147847	CF503215	CD163981
		CF498265	CD146984	CF501806	CF500425	CD159525
		CF498337	CD165471	CF501049	CF498521	CD149555
		CF498271	CD146863	CF502466	CF501319	CD155329
		CF500283		CF503667	CD159523	CD149671
		CD160090		CF499256	CF503020	CD149300
		CD152627		CF501321	CF499514	CD159472
		CD160283		CF502309	CD149157	CD149319
		CF498521		CD149619	CD149619	CD147101
		CF501319			CF497390	CD149633
		CD159523			CF499806	CD160244
					CF502343	CD160130
						CD160768
						CD163513
						CD161153

## Sheet: germball SR3
Analysis of SR3-Right transcript
STAGE ;	Germball
NO. of EST;	24723624
NO. hit;	132
Part;	all
Stage	1-500	500-1000	1000-1500	1500-2000	2000-2500	2500-3000
Germball	CD131245	CF500647	CD131622	CF501489	CF498396	CF500565
	CD141800	CF503285	CD145736	CF503391	CF497664	CF503384
		CF500593	CD142942	CF501901	CF503602	CD136915
		CF498119	CD141800	CF498332	CD141029	CD131270
		CD140964		CF499301	CF500367	CD131595
		CF497685		CF500369	CD137705	CD133062
					CF499000	CD131627

## Sheet: cercaria SR3
Analysis of SR3-Right transcript
STAGE ;	cercaria
NO. of EST;	24723624
NO. hit;	119
Part;	all
Stage	1-800	800-1200	12001900	1900-2500	2500-3211
Cercaria	CD085200	CF502957	CD086094	CF500831	CD092848
	CD085248	CD089746	CF500840	CF503099	CD087775
	CF499085	CF498572	CD084596	CF501289	CD088445
	CD088431	CD093554	CF497734	CF498494	CD086897
	CD085077	CF499463	CD084492	CF500749	CD087045
	CF497979	CF498569	CD089031	CF499459	CD085026
	CD085236	CF501622	CD089746	CF502061	CD087819
	CD093126	CF498469	CF502306	CF498963	CD094202
	CD085072	CF499867	CD089861	CF500485	CD087863
	CF498958	CF500924	CF500282	CF501740	CD087831
	CF498584	CF497298	CF500877	CF498569	CF498593
	CF497749	CF497947	CD088332	CF502534	CF499224
	CF500832	CF499437	CF500832	CD085090	CD089145
	CF499734	CF499437	CD087440	CF502532	CD089932
	CD087639	CF499205	CD085475	CF502980
	CD086851	CD089856	CF501848	CD089051
	CF500924	CF500847	CF502980	CD089087
	CF501562	CD089664	CD090189	CD089198
	CF498989		CF499005	CF501262
	CF498480		CD086139	CF499978
	CF498352		CF502075
	CD083789		CD085968
	CD089701		CD093539
	CD089685		CD086011
			CD093962
			CD085891
			CF498507
			CD088204
			CF499567

## Sheet: schistosomulum SR3
Analysis of SR3-Right transcript
STAGE ;	Schistosomulum
NO. of EST;	24723624
NO. hit;	113
Part;	all
Stage	1-500	500-1000	1000-1500	1500-2000	2000-2500	2500-3211
Schistosomulum	CD178333	CD183272	CD178826	CF503034	CF499707	CF499685
	CD189492	CF503688	CD194613	CF5011924	CF499391	CD187907
	CD201435	CF498088	CD190642	CF497672	CF501124	CF500603
	CD171280	CF499287	CD188350	CF502190	CF503516	CD188678
	CF500579	CF497591	CD188069	CF500534	CF500081	CD183501
	CD191615	CF500085	CD192763	CF500527	CF500946	CD191459
	CD182958	CF499631	CD1794741	CF5002770	CF499392	CD191815
	CD179425	CF498880	CD198679	CF501224	CF499021	CF498917
	CF502299	CF500208	CF498755	CF502771	CF503653	CF501085
	CD185468	CF501863	CD198729	CF499014	CF502868	CF501434
		CF497207	CD197490	CF501410	CF500894	CF501220
		CF503364	CD194588	CF500906	CF499299	CD190108
		CF503138	CD177910	CF498400	CF503145	CF502855
		CF500191	CD181450	CF499649	CF499704	CF503050
		CF497348	CD178727	CF498708	CF499920	CD185468
			CD187946	CF500672	CF503314
			CD178961	CF502180	CF500676
			CD189429	CF502855	CF500988
			CD198720	CF503050	CF500661
			CD196903	CF500941	CF499377
			CD192657		CF499649
					CF502199
					CF500969
					CD185468
